# Supplementary material for: Relationships of Physical Activity, Depression, and Sleep with Cognitive Function in Community-Dwelling Older Adults
Source: Int J Environ Res Public Health. 2022 Nov 25;19(23):15655. doi: 10.3390/ijerph192315655 (PMC9737085; doi:10.3390/ijerph192315655)
Supplement: Supplementary file 1 [file ijerph-19-15655-s001.zip]

Archive with 1 entries (1 files):
- ijerph-1929394-supplementary.pdf
